# Supplementary material for: First Report of Candida auris Candidemia in Portugal: Genomic Characterisation and Antifungal Resistance-Associated Genes Analysis
Source: J Fungi (Basel). 2025 Oct 3;11(10):716. doi: 10.3390/jof11100716 (PMC12565043; doi:10.3390/jof11100716)
Supplement: Supplementary file 1 [file jof-11-00716-s001.zip]

Archive with 3 entries (3 files):
- Supplementary file Table S1.pdf
- Supplementary file Table S2.pdf
- Supplementary table S3.pdf
